# Supplementary material for: Impact assessment of high soil CO2 on plant growth and soil environment: a greenhouse study
Source: PeerJ. 2019 Jan 25;7:e6311. doi: 10.7717/peerj.6311 (PMC6349027; doi:10.7717/peerj.6311)
Supplement: Supplemental Information 1 [file peerj-07-6311-s001.xlsx]

## Sheet: Sheet1
	Soil Gas		CO2		Surface		5cm
		2018-08-21	2018-08-22	2018-08-23	2018-08-24	2018-08-27	2018-08-28	2018-08-29	2018-08-30	2018-08-31	2018-09-01	2018-09-02	2018-09-03	2018-09-04	2018-09-05	2018-09-06	2018-09-07	2018-09-08	2018-09-09	2018-09-10	2018-09-11	2018-09-14	2018-09-15	2018-09-16	2018-09-17	2018-09-19	2018-09-20	2018-09-21	2018-09-22
5cm	BG1	0	0	0	0	0	0	0	0	0	0	0	0	0	0	0	0	0	0	0	0	0	0	0	0	0	0	0	0
	BG2	0	0	0	0	0	0	0	0	0	0	0	0	0	0	0	0	0	0	0	0	0	0	0	0	0	0	0	0
	BG3	0	0	0	0	0	0	0	0	0	0	0	0	0	0	0	0	0	0	0	0	0	0	0	0	0	0	0	0
	BG4	0	0	0	0	0	0	0	0	0	0	0	0	0	0	0	0	0	0	0	0	0	0	0	0	0	0	0	0
	BG5	0	0	0	0	0	0	0	0	0	0	0	0	0	0	0	0	0	0	0	0	0	0	0	0	0	0	0	0
	BG6	0	0	0	0	0	0	0	0	0	0	0	0	0	0	0	0	0	0	0	0	0	0	0	0	0	0	0	0
	BG7	0	0	0	0	0	0	0	0	0	0	0	0	0	0	0	0	0	0	0	0	0	0	0	0	0	0	0	0
	BG8	0	0	0	0	0	0	0	0	0	0	0	0	0	0	0	0	0	0	0	0	0	0	0	0	0	0	0	0
	BG9	0	0	0	0	0	0	0	0	0	0	0	0	0	0	0	0	0	0	0	0	0	0	0	0	0	0	0	0
	NG1	0	0	0	0	0	0	0	0	0	0	0	0	0	0	0	0	0	0	0	0	0	0	0	0	0	0	0	0
	NG2	0	0	0	0	0	0	0	0	0	0	0	0	0	0	0	0	0	0	0	0	0	0	0	0	0	0	0	0
	NG3	0	0	0	0	0	0	0	0	0	0	0	0	0	0	0	0	0	0	0	0	0	0	0	0	0	0	0	0
	NG4	0	0	0	0	0	0	0	0	0	0	0	0	0	0	0	0	0	0	0	0	0	0	0	0	0	0	0	0
	NG5	0	0	0	0	0	0	0	0	0	0	0	0	0	0	0	0	0	0	0	0	0	0	0	0	0	0	0	0
	NG6	0	0	0	0	0	0	0	0	0	0	0	0	0	0	0	0	0	0	0	0	0	0	0	0	0	0	0	0
	NG7	0	0	0	0	0	0	0	0	0	0	0	0	0	0	0	0	0	0	0	0	0	0	0	0	0	0	0	0
	NG8	0	0	0	0	0	0	0	0	0	0	0	0	0	0	0	0	0	0	0	0	0	0	0	0	0	0	0	0
	NG9	0	0	0	0	0	0	0	0	0	0	0	0	0	0	0	0	0	0	0	0	0	0	0	0	0	0	0	0
	CG1	33	36	21	25	29	36	31	44	21	36	33	31	31	40	28	32	27	30	28	60	40	40	43	36	35	37	40	49
	CG2	35	34	21	25	29	43	36	41	30	40	42	42	43	43	42	48	42	45	48	47	46	56	45	40	38	42	44	40
	CG3		37	27	32	36	50	41	35	32	41	40	41	44		38	48	37	40	45	59	43	44	42	35	43	35	41	40
	CG4	31	36	33	30	28	36	30	44	50	62	47	51	45	63	67	60	60	51	56	67	54	56	59	54	51	58	51	53
	CG5	39	37	43	38	33	40	32	49	37							13			28	60	42			49	46	52	43	49
	CG6	12	23	30	23	31	30	31	40	43	72	71	54	54	58	65	58	54	52	57	52	50	48	50	50	46	50	43	42
	CG7		33	28	26	11	24	18	55	36	36	70	62	51	52	67	63	51	62	66	48	41	36	66	50	48	50	41	48
	CG8	32	34	31	32	59	50	15	39	18	40	51	54	24	23	55	18	10	44	43	47	23	16	36	35	33	37	30	36
	CG9	25	18	24	19								24			41	35	31	42	49	44	37	42	43	49	36	36	51	33
	Soil Gas		CO2		Middle		10cm
		2018-08-21	2018-08-22	2018-08-23	2018-08-24	2018-08-27	2018-08-28	2018-08-29	2018-08-30	2018-08-31	2018-09-01	2018-09-02	2018-09-03	2018-09-04	2018-09-05	2018-09-06	2018-09-07	2018-09-08	2018-09-09	2018-09-10	2018-09-11	2018-09-14	2018-09-15	2018-09-16	2018-09-17	2018-09-19	2018-09-20	2018-09-21	2018-09-22
10cm	BG1	0	0	0	0	0	0	0	0	0	0	0	0	0	0	0	0	0	0	0	0	0	0	0	0	0	0	0	0
	BG2	0	0	0	0	0	0	0	0	0	0	0	0	0	0	0	0	0	0	0	0	0	0	0	0	0	0	0	0
	BG3	0	0	0	0	0	0	0	0	0	0	0	0	0	0	0	0	0	0	0	0	0	0	0	0	0	0	0	0
	BG4	0	0	0	0	0	0	0	0	0	0	0	0	0	0	0	0	0	0	0	0	0	0	0	0	0	0	0	0
	BG5	0	0	0	0	0	0	0	0	0	0	0	0	0	0	0	0	0	0	0	0	0	0	0	0	0	0	0	0
	BG6	0	0	0	0	0	0	0	0	0	0	0	0	0	0	0	0	0	0	0	0	0	0	0	0	0	0	0	0
	BG7	0	0	0	0	0	0	0	0	0	0	0	0	0	0	0	0	0	0	0	0	0	0	0	0	0	0	0	0
	BG8	0	0	0	0	0	0	0	0	0	0	0	0	0	0	0	0	0	0	0	0	0	0	0	0	0	0	0	0
	BG9	0	0	0	0	0	0	0	0	0	0	0	0	0	0	0	0	0	0	0	0	0	0	0	0	0	0	0	0
	NG1	0	0	0	0	0	0	0	0	0	0	0	0	0	0	0	0	0	0	0	0	0	0	0	0	0	0	0	0
	NG2	0	0	0	0	0	0	0	0	0	0	0	0	0	0	0	0	0	0	0	0	0	0	0	0	0	0	0	0
	NG3	0	0	0	0	0	0	0	0	0	0	0	0	0	0	0	0	0	0	0	0	0	0	0	0	0	0	0	0
	NG4	0	0	0	0	0	0	0	0	0	0	0	0	0	0	0	0	0	0	0	0	0	0	0	0	0	0	0	0
	NG5	0	0	0	0	0	0	0	0	0	0	0	0	0	0	0	0	0	0	0	0	0	0	0	0	0	0	0	0
	NG6	0	0	0	0	0	0	0	0	0	0	0	0	0	0	0	0	0	0	0	0	0	0	0	0	0	0	0	0
	NG7	0	0	0	0	0	0	0	0	0	0	0	0	0	0	0	0	0	0	0	0	0	0	0	0	0	0	0	0
	NG8	0	0	0	0	0	0	0	0	0	0	0	0	0	0	0	0	0	0	0	0	0	0	0	0	0	0	0	0
	NG9	0	0	0	0	0	0	0	0	0	0	0	0	0	0	0	0	0	0	0	0	0	0	0	0	0	0	0	0
	CG1	45	47	39	52	66	60	48	52	40	56	57	50	51	58	54	52	46	57	51	77	48	48	49	42	46	42	45	44
	CG2	51	51	41	47	40	50	47	50	42	51	50	52	52	58	54	58	54	52	45	49	54	55	54	52	49	49	51	49
	CG3			33	46	41	50	39	54	40	50	50	50	51	50	48	54	54	58	59	65	57	52	50	60	46	41	44	41
	CG4	67	67	66	64	45	46	45	47	64	65	66	65	61	79	73	80	73	72	73	65	72	45	65	66	65	71	62	66
	CG5	50	49	49	48	54	54	38	61	47										27	54	45			56	54	54	47	57
	CG6	46	42	49	46	64	57	57	52	60	65	72	69	63	77	57	56	74	53	59	58	58	45	52	50	48	60	45	62
	CG7	27	61	48	50	17	42	16	72	40	57	75	77	57	63	65	59	54	62	60	50	52	55	59	71	54	60	45	47
	CG8	52	51	61	54	73	65	63	57	45	62	61	64	51	54	55	52	45	49	50	62	47	50	48	45	54	48	44	43
	CG9	52	37	52	54											46	50	45	57	54	49	48	52	54	48	48	57	52	51
	Soil Gas		CO2		Deep		20cm
		2018-08-21	2018-08-22	2018-08-23	2018-08-24	2018-08-27	2018-08-28	2018-08-29	2018-08-30	2018-08-31	2018-09-01	2018-09-02	2018-09-03	2018-09-04	2018-09-05	2018-09-06	2018-09-07	2018-09-08	2018-09-09	2018-09-10	2018-09-11	2018-09-14	2018-09-15	2018-09-16	2018-09-17	2018-09-19	2018-09-20	2018-09-21	2018-09-22
20cm	BG1	0	0	0	0	0	0	0	0	0	0	0	0	0	0	0	0	0	0	0	0	0	0	0	0	0	0	0	0
	BG2	0	0	0	0	0	0	0	0	0	0	0	0	0	0	0	0	0	0	0	0	0	0	0	0	0	0	0	0
	BG3	0	0	0	0	0	0	0	0	0	0	0	0	0	0	0	0	0	0	0	0	0	0	0	0	0	0	0	0
	BG4	0	0	0	0	0	0	0	0	0	0	0	0	0	0	0	0	0	0	0	0	0	0	0	0	0	0	0	0
	BG5	0	0	0	0	0	0	0	0	0	0	0	0	0	0	0	0	0	0	0	0	0	0	0	0	0	0	0	0
	BG6	0	0	0	0	0	0	0	0	0	0	0	0	0	0	0	0	0	0	0	0	0	0	0	0	0	0	0	0
	BG7	0	0	0	0	0	0	0	0	0	0	0	0	0	0	0	0	0	0	0	0	0	0	0	0	0	0	0	0
	BG8	0	0	0	0	0	0	0	0	0	0	0	0	0	0	0	0	0	0	0	0	0	0	0	0	0	0	0	0
	BG9	0	0	0	0	0	0	0	0	0	0	0	0	0	0	0	0	0	0	0	0	0	0	0	0	0	0	0	0
	NG1	0	0	0	0	0	0	0	0	0	0	0	0	0	0	0	0	0	0	0	0	0	0	0	0	0	0	0	0
	NG2	0	0	0	0	0	0	0	0	0	0	0	0	0	0	0	0	0	0	0	0	0	0	0	0	0	0	0	0
	NG3	0	0	0	0	0	0	0	0	0	0	0	0	0	0	0	0	0	0	0	0	0	0	0	0	0	0	0	0
	NG4	0	0	0	0	0	0	0	0	0	0	0	0	0	0	0	0	0	0	0	0	0	0	0	0	0	0	0	0
	NG5	0	0	0	0	0	0	0	0	0	0	0	0	0	0	0	0	0	0	0	0	0	0	0	0	0	0	0	0
	NG6	0	0	0	0	0	0	0	0	0	0	0	0	0	0	0	0	0	0	0	0	0	0	0	0	0	0	0	0
	NG7	0	0	0	0	0	0	0	0	0	0	0	0	0	0	0	0	0	0	0	0	0	0	0	0	0	0	0	0
	NG8	0	0	0	0	0	0	0	0	0	0	0	0	0	0	0	0	0	0	0	0	0	0	0	0	0	0	0	0
	NG9	0	0	0	0	0	0	0	0	0	0	0	0	0	0	0	0	0	0	0	0	0	0	0	0	0	0	0	0
	CG1	58	62	47	60	54	67	61	68	51	62	65	61	62	71	67	64	59	60	57	89	60	67	61	58	54	57	54	52
	CG2			48	50	50	50	47	64	60	56	60	64	54	57	54	66	47	57	51	61	54	56	58	51	57	58	59	54
	CG3		67	65	68	70	77	74	52	65	72	75	77	73	73	79	77	75	76	75	78	76	80	75	69	74	74	76	74
	CG4	71	69	72	77	42	60	60	72	64	74	85	85	71	83	81	85	79	78	79	76	83	80	78	77	75	75	69	68
	CG5			62	60	59	61	60	71	67											67	67			67	75	71	72	68
	CG6	66	66	65	67	73	69	70	63	73	75	85	88	80	82	77	78	77	73	73	61	76	73	70	69	78	72	73	66
	CG7	60		47	42		41	50	75	62	72	72	78	76	81	80	79	73	74	71	63	57	60	70	72	65	66	69	69
	CG8			66	61	81	70	66	67	62	60	78	68	62	62	71	60	60	63	60	62	50	48	54	46	60	59	56	57
	CG9			54	54											49	41	20	51	56	78	38	35	53	45	42	43	42	44
