# Supplementary material for: Impact assessment of high soil CO2 on plant growth and soil environment: a greenhouse study
Source: PeerJ. 2019 Jan 25;7:e6311. doi: 10.7717/peerj.6311 (PMC6349027; doi:10.7717/peerj.6311)
Supplement: Supplemental Information 2 [file peerj-07-6311-s002.xlsx]

## Sheet: Sheet1
	Soil Gas		O2		Surface		5cm
		2018-08-21	2018-08-22	2018-08-23	2018-08-24	2018-08-27	2018-08-28	2018-08-29	2018-08-30	2018-08-31	2018-09-01	2018-09-02	2018-09-03	2018-09-04	2018-09-05	2018-09-06	2018-09-07	2018-09-08	2018-09-09	2018-09-10	2018-09-11	2018-09-14	2018-09-15	2018-09-16	2018-09-17	2018-09-19	2018-09-20	2018-09-21	2018-09-22
		8.21	8.22	8.23	8.24	8.27	8.28	8.29	8.3	8.31	9.01	9.02	9.03	9.04	9.05	9.06	9.07	9.08	9.09	9.1	9.11	9.14	9.15	9.16	9.17	9.19	9.2	9.21	21.4
	BG1	20.9	21.2	21.1	21.2	21.1	21.1	21.1	21.1	21	21	21.4	21.1	21.2	21.1	21.1	21.1	21	21.1	21.1	21.1	21.4	21.1	21	21.1	21.5	21	21	21.2
5cm	BG2	21.1	21.2	21.1	21.2	21.1	21.1	21.1	21.1	21	21.1	21.2	21.1	21.2	21.1	21.1	21.1	21	21.1	21	21.1	21.4	21.1	21.1	21.1	21.5	21	21.1	21.1
	BG3	21.2	21.2	21.1	21.2	21.2	21.2	21.1	21.2	21	21.1	21.2	21.1	21.1	21.1	21.1	21.1	21	21.1	21.1	21.1	21.5	21	21.1	21.1	21.5	21.5	21	21.4
	BG4	21.1	21.1	21.1	21.2	21.4	21.2	21.1	21.2	21	21.1	21.2	21.1	21.1	21.1	21.2	21	21.1	21.1	21	21.1	21.5	21.1	21.1	21.1	21.5	21.5	21.1	21.4
	BG5	21	21.2	21.1	21.2	21.4	21.2	21.1	21.2	21	21.1	21.1	21.1	21.1	21.2	21	21	21.1	21	21	21	21.4	21	21.1	21	21.5	21.1	21.1	1.2
	BG6	21.1	21.1	21.1	21.2	21.4	21.2	21.1	21.2	21	21.1	21.1	21.1	21.1	21.2	21.1	21	21.1	21.1	21	21	21.4	21.1	21.1	21.1	21.5	21.1	21.1	21.4
	BG7	21.2	21.1	21.1	21.2	21.2	21.2	21.1	21.2	21	21.1	21.1	21	21.2	21.1	21.1	21	21.2	21	21.1	21.1	21.4	21.1	21.1	21	21.5	21	21	21.4
	BG8	21.2	21.2	21.1	21.2	21.4	21.4	21.1	21.2	21	21.1	21.1	21	21.1	21.1	21.1	21.1	21.2	21	21.1	21.2	21.4	21.1	21	21	21.5	21	21.1	21.4
	BG9	21	21.2	21.1	21.2	21.4	21.2	21.1	21.2	21	21.1	21.1	21.1	21.1	21.1	21	21.1	21.1	21	21.1	21.1	21.4	21.1	21	21.1	21.5	21.1	21.1	15.2
	NG1					16	9.3	15.2	15.2	12.8	15.4	14.1	15	17.8	15.1	15	15	14	15.6	14.8	16.1	15.6	15.4	15.6	15.3	15	15.3	15	13.1
	NG2					15.8	10.4	15	14.8	12.7	14	13.6	14.3	18.1	15.6	14.8	14.3	13.4	15.2	14.2	16.6	15.2	15.9	14	14.5	13.4	13.6	13.7	12.5
	NG3					15.4	8.7	15.1	14.9	12.6	15	13.7	13.6	18.2	14.7	14	14	13.5	15.1	13.6	15.4	14	14.8	13.6	14.4	13.2	13.3	13.3	11.7
	NG4					15.9	12.8	15.2	12.8	11.5	11	13.2	12	14.5	14.2	13.3	13.1	13.2	12.2	14.7	13.9	14.1	14.1	14.1	14	14.4	12	12.4	14
	NG5					15.4	15	16.7	13.5	15	12.5	13.6	13.2	15.2	12.7	13.9	14.4	15.2	13.3	14.2	14.4	15.8	15.8	15	14.8	15.1	14.2	15.6	12.3
	NG6					14.5	16	14.8	13.2	14.2	9.4	12.7	11.6	12.7	12.5	14.2	12.3	11.8	12.7	12.9	13.4	13.2	13.1	13.4	12.7	13.1	12.5	12.5	15.2
	NG7					16	14.2	12.7	15	9.9	13.2	12.2	10.6	19.2	13.8	16.4	17.5	14	17.4	13.1	13.3	15.8	17.6	11	15.8	14.3	15.3	16.5	17.2
	NG8					19.1	14.1	15.2	13.1	12	12.1	14.7	12.5	14.7	12.1	17.2	15	15.3	14.7	15	15.7	15.1	16.7	17.2	16.6	16	15.2	15.8	14.9
	NG9					14.8	13.6	10	11.5	9.5	13	11.8	9.5	14.1	14.2	15.1	17.1	12.8	17.5	12.3	12.3	12.7	15.3	12.5	14.3	13.5	12.4	12	11.7
	CG1	16.2	16	17.6	17.7	17	16.4	16.4	15.8		15.7	15.9	15.9	16	15.8	18.1	16.1	16.7	16.4	17	9.1	13.5	15	14.1	15.3	14.2	14.7	13.5	14.4
	CG2	15.2	16.1	17.6	17.8	16.8	13.5	15.2	16.7	15.1	14.4	13.6	13.2	12.5	12.8	13.4	12.8	13.2	11.6	13.1	16.5	12.5	12.5	12.8	14.2	13.2	13.6	13.6	14.5
	CG3		15.7	16.5	16.6	15.3	13.3	13.3	15.1	14.9	13.9	13.5	13.4	13		14.8	13.6	14.4	13.9	14.4	9.1	14.1	11.5	14.7	15.6	14.7	14.7	13.7	12.4
	CG4	17.4	17.3	15.6	17.3	17.3	15.7	16.5	11.8	14	13	11.9	10.4	11.4	9.5	10.7	8.5	9.4	10.2	10	4.7	10.6	11.9	12.5	11.5	11.6	11.8	12.5	17.4
	CG5	14.7	15.2	14.3	15.1	16.9	15.9	15.3	12.5	16.4							20.1			18.3	15.6	16.8			16.1	16.2	16.1	16.7	14
	CG6	19.9	18.1	16.7	18.6	16.4	16.7	16.2	14.5	14	7.2	5.9	5.8	10.2	10.6	11.9	11.4	10.6	11.8	11.5	12.4	12.4	12	11.9	12	12.6	13.1	13.3	12.7
	CG7		16.1	16.9	17.6	19.9	18	18.5	10.6	16.5	15.3	7.6	8.6	13.4	13.2	4.5	7.3	11.2	10.1	5.6	13.1	14.8	15.2	7.5	13.2	13.6	13.5	15	17.5
	CG8	16.1	16.6	15	16.5	11.4	12.3	18.5	15.9		10	14	13.6	19.1	19.5	15.6	19.8	20.1	16.5	16.5	12.3	19	22	15.2	15.8	17.8	17.4	18.7	15.3
	CG9	18.3	17.7	17.6	18.4								19.5			14.8	16.6	18.1	14.3	12	13.6	16.7	15	12.9	14.8	16	14.8	14.4
	Soil Gas		O2		Middle		10cm
		2018-08-21	2018-08-22	2018-08-23	2018-08-24	2018-08-27	2018-08-28	2018-08-29	2018-08-30	2018-08-31	2018-09-01	2018-09-02	2018-09-03	2018-09-04	2018-09-05	2018-09-06	2018-09-07	2018-09-08	2018-09-09	2018-09-10	2018-09-11	2018-09-14	2018-09-15	2018-09-16	2018-09-17	2018-09-19	2018-09-20	2018-09-21	2018-09-22
10cm	BG1	21	21.1	21.1	21.2	21.2	21.1	21.1	21.1	21	20.9	21.4	21.1	21.1	21	21.1	21.1	21.1	21.1	21.1	21.1	21.5	21.1	21	21.1	21.4	21.1	21	21.4
	BG2	21	21.1	21.1	21.2	21.1	21.1	21.1	21	21	21	21.2	21.1	21.2	21.1	21.1	21.1	21.1	21.1	21.1	21.1	21.4	21.1	21.1	21	21.4	21.1	21	21.4
	BG3	21.2	21.1	21.1	21.1	21.2	21.1	21.1	21.1	21	21.1	21.2	21	21.1	21.1	21.1	21.1	21	21	21	21.1	21.5	21.1	21.1	21.1	21.5	21	21	21.2
	BG4	21.1	21.1	21.1	21.2	21.2	21.2	21.1	21.1	21	21	21.2	21.1	21.1	21.1	21.1	21	21	21	21	21	21.5	21.1	21.1	21.1	2.15	21	21.1	21.4
	BG5	21	21.1	21.1	21.2	21.4	21.2	21.1	21	21	21	21.2	21	21.1	21	21	21	21.1	21	21	21	21.4	21.1	21.1	21	21.5	21	21.1	21.4
	BG6	21.1	21.1	21.1	21.2	21.2	21.2	21.1	21	21	21.1	21.1	21.1	21	21	21.1	21	21.1	21	21.1	21.1	21.4	21.1	21	21.1	21.5	21.1	21.2	21.4
	BG7	21.1	21.1	21.1	21.1	21.2	21.2	21.1	21	21	21.1	21.1	21	21.1	21.1	21.1	21	21	21.1	21	21.1	21.5	21.1	21	21.1	21.5	21.1	21.1	21.4
	BG8	21.1	21.1	21.1	21.2	21.4	21.2	21.1	21	21	21.1	21.1	21	21.1	21	21.1	21	21	21.1	21.1	21	21.4	21.1	21	21.1	21.5	21.1	21.1	21.4
	BG9	21.1	21.1	21.1	21	21.4	21.2	21.1	21	21	21.1	21.1	21	21.1	21	21	21.1	21.1	21.1	21.1	21.1	21.4	21.1	21	21.1	21.5	21	21.1	21.2
	NG1					9.5	5.8	9.5	8.9	8.5	8.9	8.4	8.4	15.6	10.1	9.4	10.4	8.6	9.5	8.7	10.8	9.5	9.9	9	10.4	8.6	9	9.3	8
	NG2					9.8	2.8	9.8	9.5	7	9.2	8.1	8.6	14.2	9.9	9.2	9	8.2	10.2	9.3	11.4	9.4	9.7	9.2	10.2	8.6	9.2	8.6	8
	NG3					11.5	4.3	11.5	11.1	6.7	10.2	9.4	9	14.2	11	10.2	8.6	9.9	11.7	10.6	12.3	10.3	10.8	10	10.8	9.2	9.5	9.2	8.3
	NG4					13.2	9.3	13	9.5	11.7	9	10.4	8.1	12.2	9.1	9.8	10.2	12.4	9.1	9.9	10.3	11.7	11.5	10.1	11.4	11.5	11.1	10.2	10.6
	NG5					9.7	10.3	12	6.4	9.5	7.5	6.4	6	9.5	7	9.1	7.8	11.2	8.4	7.4	8.4	9.5	10.9	7.5	8.2	9.1	9.1	11.3	8.6
	NG6					11.1	10.7	12.5	8.3	10.3	7.4	8.4	7.6	10	8.1	8.1	8.3	10.6	8.3	8.7	9.4	10	11.2	9.2	9	6.8	9.7	10.3	9.4
	NG7					12.9	7.5	9.2	14	7.6	6.8	9.5	8.4	15.2	7.3	15	13.6	14.4	15	11	11.2	15.3	12	10.8	14.1	15.1	12.8	15.3	13
	NG8					15	8	11	12.3	8.3	6.7	10.2	11	13.1	8.8	15.2	12	12.7	13.9	11.8	12	13.1	12.8	11.6	13.7	14.4	13.1	13.6	15.1
	NG9					11	9.5	10.3	13	5.9	6	8.2	6.6	17.5	9.2	13.5	12.3	12.3	12.5	9.7	9.5	18.1	15.5	9.4	13.8	19.1	12.5	16.5	16.4
	CG1	13.4	12.8	14.3	10.7	8.5	10.7	12.8	12	14.2	11.6	11.2	11.6	12	11.2	11.4	11.4	12.8	12.2	13.2	4.9	12.8	11.8	13.1	14.4	13.4	14.4	13.7	12.5
	CG2	12	14.8	14.4	14.5	16	12.9	11.9	13.2	13.3	12.5	12.3	12	11.6	10.3	11.7	10.3	14	11.4	11.5	15.3	11.4	10.9	11.9	13.1	12	11.8	10.8	11.7
	CG3			16	14.1	15.2	13.5	15.3	9.5	16.1	14.5	13.7	13.4	14	12.6	13.1	12.7	12.7	13.1	14	11.2	14.7	8.4	12.6	14.9	14.1	14.4	13.4	14.3
	CG4	9.5	8.5	6.5	8.6	14.9	13.9	12.8	16.6	9.5	6.8	8.5	5.9	6.9	4.5	5.1	4.9	5.3	5.8	5.6	9.7	6.2	7.2	8.2	7	7	7.7	7.7	8.7
	CG5	12.4	13.3	11.8	12.3	11.5	11.9	15.1	7.2	16.1										16.6	11.2	15.9			14.8	14.7	14.4	15.4	15.4
	CG6	14.1	12	11.5	12.6	11.9	10.9	11.8	12.4	12.6	7.8	7.2	5.8	8.1	8	10.4	9.9	12.7	12.4	13.4	10.7	11.8	12.8	13.9	13.6	12.7	13.1	13.5	14.2
	CG7	16.9	10	11.9	12.8	18.9	14.8	18.9	6.6	15.4	15.3	4.7	4.2	9.1	10.2	10.2	14.3	16.2	10.3	10.6	12	11.7	11.2	13.5	7.5	10.7	9.5	13.2	13.4
	CG8	11.7	12.3	11.1	11.4	5.1	10.1	9.3	10.8	13.4	12	10.9	10	12	11.7	12.4	13.2	13.9	12.3	12.9	10.1	14.9	15.5	15.6	13.5	13.9	13.6	13.7	13.7
	CG9	12.9	11.9	11.2	13.9											13.5	12.8	13.9	10.9	14	12.2	12.4	11.5	10.7	11.6	12.3	11.8	10.9	11.3
	Soil Gas		O2		Deep		20cm
		2018-08-21	2018-08-22	2018-08-23	2018-08-24	2018-08-27	2018-08-28	2018-08-29	2018-08-30	2018-08-31	2018-09-01	2018-09-02	2018-09-03	2018-09-04	2018-09-05	2018-09-06	2018-09-07	2018-09-08	2018-09-09	2018-09-10	2018-09-11	2018-09-14	2018-09-15	2018-09-16	2018-09-17	2018-09-19	2018-09-20	2018-09-21	2018-09-22
20cm	BG1	21	21.1	21.1	21.2	21.1	21.1	21.1	21.1	21	21.1	21.4	21	21.1	21	21.1	21.1	21	21.1	21	21.1	9.4	21.1	21	21.1	21.2	21	21	21.1
	BG2	21	21.1	21.1	21.2	21.1	21.1	21.1	21	21	21	21.2	21.1	21.2	21	21	21.1	21	21	21.1	21	11.6	21.1	21	21.1	21.5	21	21	21.4
	BG3	21	21.1	21.1	21.1	21.1	21.1	21.1	21	21	21.1	21.2	21	21	21.1	21.1	21	21	21.1	21	21.1	4.2	21.1	21.1	21.1	21.2	21.5	21	21.1
	BG4	21.1	21.1	21.1	21.2	21.2	21.2	21.1	21	21	21	21.2	21.1	21.1	21.1	21.1	21	21.1	21	21	21	6	21	21.1	21	21.2	21	21.1	21.2
	BG5	21	21.1	21.1	21.2	21.4	21.2	21.1	21	21	21	21.1	21	21.1	21.1	21	21	21	21	21	21.1	6.1	21	21	21	21.5	21.1	21.1	21.2
	BG6	21.1	21.1	21.1	21.2	21.2	21.2	21.1	21	21	21	21.1	21.1	21	21	21.1	21	21.1	21	21.1	21	5.3	21.1	21.1	21.1	21.4	21.1	21	21.4
	BG7	21.1	21.1	21.1	21.1	21.2	21.2	21.1	21	21	21	21.1	21	21	21.1	21.1	21	21	21.1	21	21.1	11.4	21	21	21.1	21.4	21.1	21.1	21.4
	BG8	21.1	21.1	21.1	21	21.2	21.2	21.1	21	21	21.1	21.1	21	21	21	21.1	21	21.1	21.1	21.1	21.1	12.4	21	21	21	21.5	21	21.1	21.2
	BG9	20.9	21.1	21.1	21.2	21.4	21.2	21.1	21	21	21.1	21.1	21	21.1	21	21	21.1	21	21	21.1	21	17.6	21.1	21	21.1	21.2	21.1	21.1	21.4
	NG1					9.3	6.8	7.5	7.3	5.5	7.4	6.4	6.9	12.3	9.4	8.1	8.1	6.6	7.5	7.6	9.1	8.5	8.3	7.7	8.5	7.2	7	7.6	6.5
	NG2					9.7	3.1	8.7	7	5.3	7	5.7	6.1	12.3	7.7	6.8	6.7	6.6	8.1	6.8	8.4	7	7.5	6.5	8	6.4	6.2	6.8	5.8
	NG3					8.8	2.3	8.3	7.8	5.6	7.5	6.2	6.9	12.2	8.5	7.7	7.2	6.8	8.7	7.8	9.9	8	8.1	7.6	8.5	7	7	7	6.2
	NG4					14	3.6	8.8	8.6	10.8	6.4	8.5	7.5	10.1	8.2	8.8	8.3	9	7.8	9.2	9.8	10.1	10.4	9.8	8.9	9.9	9.4	9.8	9
	NG5					9.2	4.3	10.7	6.8	8.9	6	6.5	5.7	8	6.6	9.5	6.5	8	7.4	7.2	7.7	8.8	10	7.6	7.5	8.2	8.2	8.5	7.4
	NG6					9.1	5.7	9.2	4.3	6.2	4.1	4.4	5.2	7.5	4.8	7.8	4.7	6.4	4.8	5.1	5.6	6.5	6.8	5.1	4.8	5.8	5.2	6.1	5.2
	NG7					15	6.1	6.8	4.4	2.3	8.4	3.7	2.7	5.7	6	10.4	4.2	4.5	4.3	4.2	4.3	4.9	7	4.3	6.9	5.5	4.8	5.1	6.5
	NG8					14.5	7	6.7	5.1	8.4	8.8	9.2	3.8	10.3	5.4	11.5		6.9	11.6	10.9		6.7	12.5	18.5	10.5				13.2
	NG9					10.8	6.5	6.1	6	4.5	9.2	7.2	4.9	7.3	7.4	11.7	8.1	8	9.2	8.1	8.1	8.3	10.9	7.7	8.3	9.1	9.1	6.7	9.4
	CG1	11.2	9.3	11.5	10.7	11.8	7.7	8.6	6.6	10.8	8.1	8.4	8.2	8.2	7.2	9.3	8.3	9.7	8.5	9.8	4	9.4	9.2	10.2	11.8	10.6	10.8	9.9	11.5
	CG2			11	13.3	16.4	13.6	13.5	7.3	13.7	12.6	12.2	12.2	11.8	9.1	11.8	10.8	12.2	11.7	11.8	7.8	11.6	11.5	10.7	13.3	11.7	12.2	11.1	10.4
	CG3		6.8	8.4	7	5.5	3.5	4.4	11.6	4.8	4.2	4.7	4.4	3.7	3	4.8	3.3	5.5	4.7	6.4	5.5	4.2	8.5	4.8	5.9	4.5	7.5	4.7	4.7
	CG4	8.4	7.3	5.1	8.4	14.7	11.8	10.4	4.23	5.8	4.7	6.2	3.7	5.3	3.9	4.2	2.7	4.4	4.5	4.1	4.8	6	5.1	7.2	5.3	5.5	5.3	6.6	5.7
	CG5			8.2	8.9	5.8	7.4	6.8	6.5	6.7											9.1	6.1			7.2	6.2	5.9	6.7	6.8
	CG6	9.4	10.7	7.4	8.9	7.5	5.6	5.5	6.5	5.8	2.2	3.1	2	3.3	3	4.4	4.2	5.5	6.4	5.8	9.3	5.3	8.2	7.7	6.8	7	5.7	6.8	7
	CG7	10.3		15	15.7		15.1	12.6	7.6	6.4	3.4	4.5	4.5	4.3	4.1	4.8	4.4	5.3	5.1	5.9	8.9	11.4	11	5.5	7.8	7.2	7.6	6.5	6.6
	CG8			8.1	9.8	7.2	6.6	5.5	7.8	8.5	8.7	8.6	7.5	8.2	9.3	10.4	9.9	10.6	9.8	10.1	11.6	12.4	13.7	12	10.3	11.5	11.1	11.4	11.1
	CG9			9.7	12.2											12.9	17.3	18.5	13.5	10.9	3.9	17.6	18.5	12.7	14.7	18.1	17.5	16.5	17.4
