# Supplementary material for: Impact assessment of high soil CO2 on plant growth and soil environment: a greenhouse study
Source: PeerJ. 2019 Jan 25;7:e6311. doi: 10.7717/peerj.6311 (PMC6349027; doi:10.7717/peerj.6311)
Supplement: Supplemental Information 3 [file peerj-07-6311-s003.xlsx]

## Sheet: Sheet1
Chlorophyll A (mg/g dry weight)
	2018-08-20	2015-08-25	2015-08-28	2015-09-01	2015-09-08	2015-09-16	2015-09-23
BG1	4.70511	4.36984	6.38454	5.60651	4.88305	4.81591	4.26542
BG2	6.35382	6.10661	6.72003	7.46199	5.42145	4.57455	4.52001
BG3	3.86629	4.14098	4.76605	4.08296	3.80706	2.39828	2.67121
BG4	3.73428	4.38216	5.23376	3.68601	3.85671	3.00911	2.1553
BG5	4.99481	5.31896	5.42784	4.38748	3.47865	2.92092	2.9742
BG6	6.06306	4.69841	4.40841	4.2545	4.60463	2.88523	3.1765
BG7	4.65826	4.48539	4.40407	3.95284	3.92065	4.19811	2.49248
BG8	6.41304	8.46384	6.63145	7.18985	5.89224	4.54138	3.69951
BG9	5.5758	6.05364	6.68524	6.45413	7.41661	6.06734	6.20364
NG1	3.30193	6.00783	5.31991	5.0177	3.38667	2.62255	2.00341
NG2	3.26862	3.78052	3.49726	4.052	2.60721	2.2199	2.27204
NG3	3.42288	3.23023	3.28211	4.20041	2.66795	2.05424	1.91562
NG4	3.89059	5.16054	3.28097	3.5763	3.16229	2.28452	2.02994
NG5	5.30976	6.44377	4.38222	4.91784	3.80849	3.68377	3.76584
NG6	4.65358	5.07675	4.86263	4.76105	3.97335	2.72889	2.6892
NG7	4.5242	4.73733	5.19654	5.04993	3.33397	2.48425	2.53805
NG8	4.42371	5.06628	7.98986	6.13208	5.33355	5.12474	4.00442
NG9	5.74424	7.40061	7.96123	5.60375	5.88139	4.91891	5.13775
CG1	4.6868	3.89311	3.58378	3.42946	2.59797	1.812
CG2	4.24172	5.83022	6.11856	4.51023	3.63028	1.77219	3.20932
CG3	3.97573	5.59776	5.94463	6.20111	3.5446	1.93032	2.64066
CG4	4.79593	5.35211	3.98958	3.93723	4.13242	3.05154
CG5	5.22645	4.31017	4.1962	6.28646	3.3107	3.11291	2.25414
CG6	4.56819	6.36288	5.83485	5.07942	5.57227	3.14832	3.09916
CG7	3.30342	5.51594	3.8584	3.09077	2.88073	3.23459	2.43707
CG8	2.70693	5.00491	3.17697	2.6041	3.32041	3.01572
CG9	2.49587	3.27543	3.45576	2.45868	2.46393	1.4906	2.73953
						The empty data means plant death.
