# Supplementary material for: Impact assessment of high soil CO2 on plant growth and soil environment: a greenhouse study
Source: PeerJ. 2019 Jan 25;7:e6311. doi: 10.7717/peerj.6311 (PMC6349027; doi:10.7717/peerj.6311)
Supplement: Supplemental Information 4 [file peerj-07-6311-s004.xlsx]

## Sheet: Sheet1
Soil		Moisture
	2018-08-21	2018-08-22	2018-08-23	2018-08-24	2018-08-25	2018-08-27	2018-08-28	2018-08-29	2018-08-30	2018-08-31	2018-09-01	2018-09-02	2018-09-03	2018-09-05	2018-09-06	2018-09-07	2018-09-08	2018-09-09	2018-09-10	2018-09-11	2018-09-14	2018-09-15	2018-09-16	2018-09-17	2018-09-19	2018-09-20	2018-09-21
BG1	0.3	0.45	0.34	0.23	0.37	0.14	0.18	0.15	0.12	0.24	0.25	0.13	0.08	0.29	0.18	0.11	0.07	0.25	0.16	0.11	0.15	0.11	0.07	0.26	0.16	0.13	0.26
BG2	0.27	0.4	0.35	0.27	0.32	0.16	0.16	0.12	0.08	0.26	0.23	0.15	0.16	0.29	0.22	0.14	0.14	0.25	0.21	0.11	0.16	0.11	0.1	0.24	0.19	0.12	0.3
BG3	0.29	0.41	0.32	0.2	0.24	0.16	0.14	0.18	0.13	0.27	0.21	0.15	0.08	0.26	0.2	0.17	0.12	0.24	0.11	0.1	0.14	0.1	0.08	0.23	0.16	0.07	0.33
BG4	0.32	0.5	0.44	0.29	0.49	0.36	0.36	0.2	0.15	0.26	0.24	0.22	0.15	0.27	0.21	0.12	0.16	0.24	0.16	0.13	0.18	0.13	0.14	0.27	0.17	0.12	0.29
BG5	0.24	0.41	0.33	0.17	0.35	0.22	0.15	0.12	0.06	0.23	0.2	0.1	0.08	0.28	0.17	0.14	0.07	0.26	0.12	0.07	0.14	0.07	0.08	0.26	0.12	0.08	0.33
BG6	0.26	0.42	0.36	0.23	0.38	0.14	0.17	0.11	0.08	0.25	0.22	0.11	0.18	0.26	0.23	0.14	0.08	0.28	0.15	0.13	0.14	0.13	0.12	0.24	0.14	0.07	0.26
BG7	0.29	0.46	0.37	0.2	0.41	0.21	0.12	0.19	0.15	0.24	0.18	0.1	0.08	0.28	0.16	0.14	0.09	0.25	0.13	0.07	0.13	0.07	0.07	0.22	0.11	0.07	0.28
BG8	0.24	0.48	0.38	0.23	0.41	0.16	0.11	0.18	0.16	0.2	0.17	0.06	0.04	0.25	0.11	0.06	0.04	0.2	0.06	0.06	0.08	0.06	0.03	0.17	0.08	0.04	0.28
BG9	0.27	0.44	0.36	0.21	0.4	0.16	0.12	0.16	0.14	0.27	0.23	0.16	0.1	0.31	0.23	0.15	0.12	0.28	0.15	0.12	0.16	0.12	0.1	0.26	0.13	0.08	0.32
NG1	0.3	0.45	0.35	0.23	0.39	0.23	0.17	0.16	0.12	0.23	0.21	0.18	0.13	0.24	0.28	0.11	0.1	0.2	0.17	0.09	0.13	0.09	0.09	0.25	0.15	0.06	0.26
NG2	0.32	0.42	0.37	0.34	0.41	0.3	0.22	0.27	0.23	0.28	0.3	0.23	0.18	0.31	0.26	0.25	0.21	0.15	0.1	0.08	0.2	0.08	0.15	0.25	0.16	0.1	0.32
NG3	0.3	0.51	0.35	0.27	0.39	0.25	0.25	0.19	0.15	0.27	0.25	0.21	0.18	0.34	0.27	0.23	0.19	0.1	0.09	0.04	0.16	0.04	0.1	0.25	0.18	0.1	0.27
NG4	0.28	0.49	0.38	0.26	0.43	0.26	0.21	0.2	0.17	0.22	0.26	0.25	0.16	0.25	0.18	0.2	0.16	0.25	0.13	0.08	0.23	0.08	0.15	0.27	0.18	0.13	0.33
NG5	0.24	0.41	0.29	0.21	0.28	0.18	0.14	0.15	0.12	0.2	0.2	0.14	0.14	0.23	0.15	0.12	0.09	0.23	0.1	0.07	0.11	0.07	0.08	0.2	0.08	0.07	0.26
NG6	0.29	0.41	0.34	0.23	0.37	0.18	0.2	0.17	0.15	0.27	0.24	0.2	0.12	0.21	0.13	0.11	0.09	0.22	0.14	0.07	0.14	0.07	0.11	0.26	0.15	0.07	0.3
NG7	0.32	0.42	0.37	0.22	0.4	0.27	0.24	0.16	0.13	0.26	0.2	0.2	0.13	0.29	0.22	0.16	0.09	0.26	0.2	0.1	0.17	0.1	0.1	0.28	0.12	0.14	0.3
NG8	0.24	0.48	0.35	0.24	0.35	0.17	0.13	0.15	0.11	0.2	0.18	0.11	0.11	0.22	0.15	0.11	0.08	0.2	0.11	0.08	0.13	0.08	0.1	0.21	0.11	0.09	0.24
NG9	0.23	0.4	0.3	0.23	0.4	0.12	0.28	0.15	0.12	0.25	0.2	0.13	0.07	0.27	0.17	0.16	0.07	0.22	0.08	0.05	0.1	0.05	0.03	0.21	0.07	0.03	0.26
CG1	0.29	0.53	0.36	0.27	0.41	0.28	0.32	0.3	0.18	0.52	0.32	0.28	0.27	0.25	0.28	0.23	0.17	0.24	0.2	0.12	0.22	0.12	0.26	0.23	0.2	0.18	0.23
CG2	0.32	0.48	0.27	0.22	0.39	0.31	0.21	0.19	0.28	0.45	0.3	0.32	0.29	0.29	0.26	0.25	0.23	0.25	0.22	0.19	0.23	0.19	0.23	0.25	0.22	0.14	0.18
CG3	0.27	0.45	0.32	0.21	0.35	0.13	0.32	0.32	0.15	0.5	0.26	0.3	0.23	0.3	0.32	0.27	0.22	0.25	0.23	0.19	0.22	0.19	0.21	0.23	0.22	0.21	0.3
CG4	0.33	0.55	0.39	0.31	0.47	0.33	0.28	0.24	0.28	0.42	0.45	0.38	0.34	0.36	0.36	0.33	0.33	0.28	0.23	0.25	0.27	0.25	0.24	0.31	0.3	0.22	0.31
CG5	0.29	0.42	0.33	0.26	0.38	0.3	0.31	0.26	0.25	0.52	0.35	0.4	0.38	0.32	0.31	0.33	0.26	0.27	0.25	0.18	0.22	0.18	0.21	0.18	0.18	0.16	0.25
CG6	0.21	0.3	0.27	0.22	0.3	0.24	0.26	0.26	0.2	0.41	0.29	0.32	0.31	0.23	0.27	0.27	0.23	0.23	0.18	0.08	0.2	0.08	0.18	0.2	0.16	0.14	0.22
CG7	0.26	0.36	0.34	0.23	0.36	0.32	0.3	0.37	0.31	0.5	0.35	0.33	0.28	0.31	0.26	0.26	0.3	0.24	0.21	0.2	0.23	0.2	0.23	0.23	0.16	0.2	0.25
CG8	0.29	0.41	0.33	0.25	0.32	0.33	0.29	0.35	0.31	0.53	0.4	0.36	0.31	0.31	0.33	0.32	0.27	0.3	0.26	0.21	0.26	0.21	0.24	0.3	0.25	0.23	0.25
CG9	0.31	0.37	0.34	0.25	0.43	0.3	0.26	0.42	0.35	0.53	0.43	0.39	0.25	0.3	0.3	0.28	0.23	0.27	0.23	0.21	0.25	0.21	0.22	0.22	0.2	0.21	0.2
